# Supplementary material for: Impact of Activity-Based Therapy on Respiratory Outcomes in a Medically Complex Child
Source: Children (Basel). 2021 Jan 9;8(1):36. doi: 10.3390/children8010036 (PMC7827889; doi:10.3390/children8010036)
Supplement: Supplementary file 1 [file children-08-00036-s001.zip]

Archive with 1 entries (1 files):
- Activity-based therapy interventions.wmv
